# Supplementary material for: The m6A reader MhYTP2 negatively modulates apple Glomerella leaf spot resistance by binding to and degrading MdRGA2L mRNA
Source: Mol Plant Pathol. 2023 Jun 27;24(10):1287–99. doi: 10.1111/mpp.13370 (PMC10502827; doi:10.1111/mpp.13370)
Supplement: Supplementary file 6 — TABLE S1. The 58 R genes identified by RIP‐Seq. RIP‐Seq, RNA immunoprecipitation sequencing [file MPP-24-1287-s006.xlsx]

## Sheet: Sheet1
Gene ID	uniprotAc	PValue
MD07G1016200	Q2L361,Putative CC-NBS-LRR resistance protein	0.0200026
MD00G1028200	T2C6Z8,NBS-LRR protein	0.0440625
MD00G1027800	T2C7H6,NBS-LRR protein	0.000747491
MD00G1020300	R9RI98,TIR-NBS-LRR type disease resistance protein	4.33265e-05
MD07G1019800	Q2L360,Putative CC-NBS-LRR resistance protein	8.54875e-05
MD08G1230200	R9RI98,TIR-NBS-LRR type disease resistance protein	3.5157e-07
MD00G1027700	Q6URA2,TIR-NBS-LRR type R protein 7	0.00100769
MD07G1246200	R9RI98,TIR-NBS-LRR type disease resistance protein	1.12543e-08
MD07G1246300	R9RI98,TIR-NBS-LRR type disease resistance protein	0.00128002
MD02G1054500	Q6URA2,TIR-NBS-LRR type R protein 7	0.000222812
MD15G1180000	C4PG25,TIR-NBS-LRR-type disease resistance-like protein	4.09751e-05
MD01G1189200	R9RI98,TIR-NBS-LRR type disease resistance protein	2.17591e-07
MD09G1186700	R9RI98,TIR-NBS-LRR type disease resistance protein	0.0109323
MD00G1028000	T2C6Z8,NBS-LRR protein	0.000114441
MD07G1244600	R9RI98,TIR-NBS-LRR type disease resistance protein	3.35571e-08
MD17G1030800	Q2L359,Putative CC-NBS-LRR resistance protein	0.0217847
MD07G1260000	R9RI98,TIR-NBS-LRR type disease resistance protein	2.21066e-06
MD02G1039200	T2C6Z8,NBS-LRR protein	0.000138082
MD16G1068200	T2C6Z8,NBS-LRR protein	0.000711576
MD07G1024400	Q2L360,Putative CC-NBS-LRR resistance protein	3.60331e-05
MD07G1245600	R9RI98,TIR-NBS-LRR type disease resistance protein	3.74402e-05
MD10G1297400	V6CJJ1,TIR-NBS-LRR disease resistance protein	1.75566e-05
MD05G1317300	V6CJJ1,TIR-NBS-LRR disease resistance protein	0.00389471
MD15G1179600	C4PG25,TIR-NBS-LRR-type disease resistance-like protein	3.2642e-05
MD12G1248800	V6CKX1,TIR-NBS-LRR disease resistance protein	0.000656819
MD07G1261100	R9RI98,TIR-NBS-LRR type disease resistance protein	2.42279e-06
MD02G1026100	T2C6Z8,NBS-LRR protein	0.000939615
MD07G1014900	Q2L359,Putative CC-NBS-LRR resistance protein	0.00110431
MD07G1023800	Q2L360,Putative CC-NBS-LRR resistance protein	0.000813946
MD02G1040900	T2C6Z8,NBS-LRR protein	0.00527539
MD07G1015300	R9RI98,TIR-NBS-LRR type disease resistance protein	0.0330395
MD03G1280000	Q2L359,Putative CC-NBS-LRR resistance protein	6.74083e-05
MD02G1260000	R9RI98,TIR-NBS-LRR type disease resistance protein	0.0154363
MD04G1011700	C4PG25,TIR-NBS-LRR-type disease resistance-like protein	9.97845e-05
MD02G1038400	Q6URA2,TIR-NBS-LRR type R protein 7	3.25333e-06
MD07G1017400	Q2L359,Putative CC-NBS-LRR resistance protein	5.33769e-07
MD07G1019600	Q2L359,Putative CC-NBS-LRR resistance protein	1.2828e-05
MD07G1019700	Q2L360,Putative CC-NBS-LRR resistance protein	0.00028443
MD02G1054400	T2C6Z8,NBS-LRR protein	0.0343958
MD07G1024100	Q2L359,Putative CC-NBS-LRR resistance protein	0.000316374
MD03G1280200	Q2L361,Putative CC-NBS-LRR resistance protein	9.03024e-07
MD00G1021100	R9RI98,TIR-NBS-LRR type disease resistance protein	0.00232697
MD15G1182500	Q6URA2,TIR-NBS-LRR type R protein 7	0.000381292
MD02G1053600	Q6URA2,TIR-NBS-LRR type R protein 7	7.8588e-05
MD07G1260600	R9RI98,TIR-NBS-LRR type disease resistance protein	0.0445282
MD07G1243000	R9RI98,TIR-NBS-LRR type disease resistance protein	0.00479749
MD07G1244000	R9RI98,TIR-NBS-LRR type disease resistance protein	7.20054e-05
MD07G1023700	Q2L359,Putative CC-NBS-LRR resistance protein	6.30381e-05
MD07G1242100	R9RI98,TIR-NBS-LRR type disease resistance protein	0.00183406
MD00G1026000	Q6URA2,TIR-NBS-LRR type R protein 7	0.00577036
MD17G1056800	A0A061GU66,LRR and NB-ARC domains-containing disease resistance protein, putative	0.000651578
MD07G1243500	R9RI98,TIR-NBS-LRR type disease resistance protein	0.00628575
MD00G1011700	T2C629,NBS-LRR protein	0.00559842
MD17G1217000	A0A1S3CDL0,F-box/LRR-repeat protein 20	0.0114507
MD02G1031800	T2C629,NBS-LRR protein	0.012498
MD09G1039600	T2C6Z8,NBS-LRR protein	7.41772e-05
MD05G1316800	V6CJJ1,TIR-NBS-LRR disease resistance protein	0.0109897
MD02G1052800	Q6URA2,TIR-NBS-LRR type R protein 7	0.0488579
