# Supplementary material for: The m6A reader MhYTP2 negatively modulates apple Glomerella leaf spot resistance by binding to and degrading MdRGA2L mRNA
Source: Mol Plant Pathol. 2023 Jun 27;24(10):1287–99. doi: 10.1111/mpp.13370 (PMC10502827; doi:10.1111/mpp.13370)
Supplement: Supplementary file 7 — TABLE S2. Changes in the levels of expression of the R genes during the progression of inoculation with Colletotrichum fructicola of the GLS‐resistant cultivar Fuji. GLS, glomerella leaf spot [file MPP-24-1287-s005.xlsx]

## Sheet: CC-NBS-LRR
NAME	CK-0 h	CK-2 h	CK-4 h	CK-8 h	CK-16 h	CK-1 d	CK-3 d	CK-5 d	CK-7 d	TR-0 h	TR-2 h	TR-4 h	TR-8 h	TR-16 h	TR-1 d	TR-3 d	TR-5 d	TR-7 d		TR-5 d/CK-5 d
MD07G1016200	1	1.37517	1.06207	1.27795	1.02152	0.980562	1.07852	1.08235	0.869308	1	1.10973	0.899401	1.7875	1.73205	2.99227	4.57661	6.79291	1.99154		6.27606
MD07G1023700	1	0.839027	1.31515	1.37635	2.0726	2.55633	2.56439	4.83519	3.76577	1	2.05864	2.24834	2.83803	2.86581	4.89936	5.84379	12.8636	5.50644		2.66042
MD07G1024100	1	0.827437	0.922516	0.961947	1.48886	1.44476	1.87985	2.52141	2.38074	1	0.831831	0.998775	0.973652	1.19183	2.41138	2.59711	3.83272	2.07053		1.52007
MD07G1017400	1	1.44831	2.91145	3.54465	8.8396	8.86521	16.729	36.7389	23.0884	1	4.16882	8.68282	12.5278	14.3257	33.6429	41.1408	53.3592	37.0827		1.45239
MD07G1019800	1	0.296433	0.288809	0.221825	0.176362	0.616458	0.600642	0.965197	0.923043	1	0.328179	0.313468	0.1809	0.198449	0.36378	0.43016	1.34801	0.978998		1.39662
MD07G1014900	1	1.03133	2.44423	2.75876	4.66755	6.06077	6.42247	19.0799	8.01898	1	1.26143	3.90624	6.16727	7.82962	8.75439	12.8888	25.2381	16.8857		1.32276
MD03G1280000	1	1.14882	2.0306	2.9956	4.45069	4.53511	13.8022	27.9244	18.0596	1	3.73526	4.16984	8.5942	11.9973	13.4589	15.1391	33.1762	21.104		1.18807
MD07G1023800	1	1.00278	1.20615	1.06291	1.31308	2.21564	3.04696	4.40252	2.75281	1	1.48801	1.60835	1.58918	1.4557	3.65878	3.68504	4.86554	3.87478		1.10517
MD17G1030800	1	0.798197	0.746975	0.465562	0.444301	1.57048	1.56616	2.23713	2.08918	1	0.782241	0.794995	0.582483	0.565512	2.20117	2.15932	2.39931	1.87235		1.07249
MD07G1019600	1	1.67414	3.66633	3.92886	5.27952	8.55827	28.9092	62.2899	33.6438	1	6.4673	12.2624	16.8026	23.5611	25.9155	38.6976	65.3321	40.2005		1.04884
MD07G1019700	1	1.16133	1.26934	1.69094	1.96591	1.99102	2.70727	3.87666	2.15078	1	1.39319	1.94757	2.40297	2.83126	2.80701	3.4998	3.92884	2.16907		1.01346
MD03G1280200	1	0.569611	0.644141	0.932489	1.75812	2.34087	5.12557	18.8828	11.7522	1	0.658919	1.0959	1.28368	1.81828	2.56079	5.09056	18.4513	12.9232		0.977151
CK, control
TR, treatment

## Sheet: NBS-LRR
NAME	CK-0 h	CK-2 h	CK-4 h	CK-8 h	CK-16 h	CK-1 d	CK-3 d	CK-5 d	CK-7 d	TR-0 h	TR-2 h	TR-4 h	TR-8 h	TR-16 h	TR-1 d	TR-3 d	TR-5 d	TR-7 d		TR-5 d/CK-5 d
MD16G1068200	1	0.571971	0.448002	0.438426	0.437308	0.249642	1.20848	1.61884	1.05331	1	0.67317	0.47387	0.457432	0.305196	1.50865	1.54981	4.59862	0.857155		2.84069
MD17G1056800	1	1.0232	1.49386	4.18411	7.72135	9.49268	10.1521	10.548	9.91877	1	3.46148	5.55673	5.72849	11.6804	12.7513	13.2751	25.2966	17.5286		2.39824
MD09G1039600	1	0.970858	0.904784	0.906734	1.78478	1.82204	2.65869	3.84625	3.75901	1	2.25521	2.51593	2.75918	2.96264	5.94614	6.60737	7.74161	4.62939		2.01277
MD02G1039200	1	0.792867	0.65146	0.369495	0.353991	0.545989	3.1121	4.40436	1.25829	1	0.990833	0.620426	0.591364	1.10716	3.76685	3.64015	8.40628	5.71563		1.90863
MD02G1054400	1	1.54849	1.28747	0.732944	1.47627	1.96368	2.29641	2.7386	2.43866	1	1.65686	0.967721	0.692863	1.43233	2.48338	2.50375	4.81219	2.08918		1.75718
MD00G1028000	1	0.654478	0.64949	0.499106	0.330748	1.42136	1.75468	2.21406	1.72964	1	0.677021	0.650863	0.533173	0.49405	2.01673	2.05189	3.17634	2.94072		1.43463
MD00G1028200	1	0.727138	0.682335	0.584292	0.443722	1.55524	1.59161	1.73977	1.43968	1	0.590091	0.492169	0.451304	0.469882	1.08727	1.34422	2.49395	2.27789		1.43349
MD00G1011700	1	0.973826	0.90115	0.893239	1.46176	1.79432	2.61564	4.61912	3.60178	1	1.30187	1.41895	1.41715	1.46074	4.93331	5.98488	6.10631	4.90584		1.32196
MD02G1040900	1	0.909681	0.749513	0.768324	0.829852	2.72213	3.60376	5.88858	4.25764	1	1.358	1.39039	1.64791	1.76726	5.18138	6.00594	7.47526	3.94671		1.26945
MD02G1031800	1	0.84099	1.73259	2.93735	5.33945	6.54292	6.63498	12.67	9.69644	1	0.970302	1.3799	2.45011	5.62711	7.76444	6.74984	14.9401	10.1602		1.17917
MD00G1027800	1	0.279597	0.428005	0.467816	0.832906	0.758912	0.851936	1.97329	0.872478	1	0.262894	0.34844	0.429966	0.474458	0.798726	0.826267	1.99134	1.4362		1.00915
MD02G1026100	1	0.961003	0.832176	0.814451	0.929503	0.879057	0.827623	3.89082	1.29854	1	1.0912	0.920388	1.04206	1.24859	1.53235	1.81578	3.56684	1.16237		0.916733
CK, control
TR, treatment

## Sheet: TIR-NBS-LRR
NAME	CK-0 h	CK-2 h	CK-4 h	CK-8 h	CK-16 h	CK-1 d	CK-3 d	CK-5 d	CK-7 d	TR-0 h	TR-2 h	TR-4 h	TR-8 h	TR-16 h	TR-1 d	TR-3 d	TR-5 d	TR-7 d		TR-5 d/CK-5 d
MD07G1015300	1	0.656073	0.379729	0.2441	0.156424	0.633498	0.663887	0.828127	0.649489	1	0.60205	0.408973	0.16989	0.201404	0.822634	1.56296	3.10947	0.857603		3.75482
MD07G1243500	1	1.14025	2.45715	2.95694	3.20492	4.15328	4.66948	6.29183	3.75807	1	2.76432	2.63233	4.63186	4.6441	10.2444	11.2225	23.388	7.34312		3.7172
MD07G1246200	1	0.389967	0.354559	0.253722	0.212011	0.511897	0.720693	1.25544	1.19359	1	0.727277	0.501589	0.251424	0.296277	1.12616	1.28553	4.2347	1.46809		3.37308
MD01G1189200	1	0.530384	0.432129	0.428322	0.24868	0.13201	0.109859	0.218135	0.209853	1	0.535808	0.383769	0.34758	0.187027	0.173941	0.10331	0.541364	0.280516		2.48178
MD00G1027700	1	0.767839	0.726272	0.472344	0.480963	1.61002	1.53884	2.11081	1.42079	1	0.659305	0.56372	0.47367	0.645852	2.5864	2.6385	4.91898	2.01417		2.33038
MD02G1052800	1	0.543588	0.438583	0.438678	0.851982	0.899419	1.28872	1.66357	1.49447	1	0.975471	0.882324	1.55985	1.74735	2.13638	3.04967	3.28094	2.24979		1.97223
MD17G1217000	1	0.933038	1.09701	1.65248	2.4892	3.49009	6.79386	18.8025	13.1045	1	0.951762	1.17483	1.72082	2.64308	3.34815	14.8958	34.9835	20.2883		1.86058
MD07G1261100	1	0.92717	1.10142	0.746869	1.15079	0.992442	1.7114	3.39491	1.81407	1	0.907752	0.910527	0.819804	0.806241	1.30684	2.3129	6.11607	1.86015		1.80154
MD07G1243000	1	0.497681	0.449009	0.168016	0.527162	0.721555	1.09213	2.09629	2.05915	1	0.670914	0.539954	0.485547	0.618021	2.03233	2.06806	3.3577	0.533861		1.60174
MD07G1246300	1	0.763206	0.432616	0.307889	0.250617	0.826316	0.982006	1.55265	1.54405	1	0.616765	0.520282	0.286521	0.323755	1.15078	1.1824	2.4741	1.32904		1.59347
MD10G1297400	1	1.50314	2.93836	3.35822	4.51304	5.46012	5.55152	12.0907	7.05022	1	1.45432	2.75534	3.80488	3.9292	11.6886	13.3697	18.3114	12.1663		1.51451
MD00G1026000	1	0.547312	0.270307	0.638402	1.0256	1.66151	1.68903	2.50383	2.14382	1	1.32714	2.42828	2.46518	2.45525	2.56005	2.62929	3.78585	3.62444		1.51202
MD08G1230200	1	0.375564	0.371109	0.244615	0.217725	0.966414	0.974249	1.19088	1.18584	1	0.493503	0.491372	0.272533	0.263798	1.14791	1.19578	1.68103	1.24358		1.41158
MD05G1317300	1	0.582102	0.569752	0.856637	1.7826	2.12002	2.19958	2.46528	1.8309	1	1.13653	1.37353	1.80301	1.86215	2.39649	2.54427	3.33172	2.35984		1.35146
MD07G1242100	1	0.551387	0.795967	1.03235	1.86437	3.09899	3.63257	4.39294	4.10605	1	1.32679	3.04615	3.07682	4.30674	5.03777	5.52129	5.8092	4.51259		1.32239
MD00G1021100	1	0.679573	1.14653	1.63757	1.94454	3.12527	3.22247	4.00831	3.00385	1	0.941319	1.39869	1.48924	2.03655	3.19863	3.19969	5.25577	2.74236		1.31122
MD15G1182500	1	0.932034	0.856489	0.798359	0.76553	0.749941	0.790244	0.920759	0.778387	1	0.927911	0.90115	0.822597	0.826364	0.768361	0.923265	1.20333	0.888536		1.30689
MD02G1054500	1	0.150661	0.145767	0.0987997	0.0891678	0.306635	0.374537	0.825065	0.460003	1	0.266131	0.18909	0.10237	0.129466	0.330277	0.501754	1.05401	0.622726		1.27748
MD02G1053600	1	0.84377	0.834323	0.752437	0.737059	1.63929	1.68882	4.18493	3.69525	1	0.776964	0.679617	0.668385	0.618593	3.34427	3.37193	5.28861	3.04652		1.26373
MD02G1038400	1	1.07103	1.48758	1.56687	1.79455	6.11666	6.91938	18.9514	7.60115	1	1.46123	1.60304	2.64033	3.01952	8.76995	13.3447	23.2646	15.5777		1.22759
MD05G1316800	1	0.84459	0.750897	0.763745	0.781877	1.91133	2.07883	2.11615	1.37217	1	0.855284	0.890721	0.870122	0.847271	1.91267	2.00172	2.56095	1.77242		1.21019
MD07G1244600	1	0.742311	0.655101	0.516601	0.277833	1.21017	1.19556	1.80757	1.62186	1	0.919305	0.699866	0.379536	0.365614	1.6819	1.69742	2.07442	1.52159		1.14762
MD15G1179600	1	0.964335	0.903532	0.889027	0.762435	0.692335	0.677473	1.11302	0.734952	1	0.861722	1.02663	0.786476	0.795143	0.709198	0.651625	1.26488	0.801741		1.13644
MD07G1245600	1	1.25424	1.41096	1.82367	1.86947	6.5825	6.56352	6.72617	4.28921	1	2.06578	3.80278	3.8121	4.02239	4.55312	5.43597	7.62284	3.92633		1.13331
MD07G1244000	1	0.495969	0.905537	0.970207	1.47036	1.62711	2.18558	4.5516	2.50602	1	0.989675	1.40292	1.94225	2.01794	3.55539	4.45375	5.05981	2.77197		1.11166
MD00G1020300	1	0.901465	0.88474	0.85483	0.570446	2.42559	2.53889	2.95305	2.81585	1	0.786732	0.782116	0.761588	0.790435	2.59938	2.72666	3.26868	2.45198		1.10688
MD02G1260000	1	1.05225	2.76911	3.01319	7.33699	11.4099	11.5684	18.0675	17.7197	1	2.64838	2.77131	3.296	5.17221	10.7124	13.4948	19.5845	18.5788		1.08396
MD15G1180000	1	1.03937	1.38324	1.31073	2.35754	5.76621	9.39382	21.1151	11.9185	1	1.60136	1.99783	2.53209	4.049	6.64711	9.23865	22.7814	6.95014		1.07891
MD07G1260600	1	1.08042	1.21626	1.23754	2.23502	2.96314	2.99325	4.06359	2.76896	1	1.43987	1.68248	1.61788	1.77628	2.88967	2.81146	4.35311	4.18194		1.07125
MD07G1260000	1	0.594191	0.543096	0.483116	0.342997	0.62003	0.643944	1.31934	1.12392	1	0.520401	0.507894	0.241028	0.236297	1.18672	1.22823	1.3875	1.12642		1.05166
MD09G1186700	1	0.510617	0.493129	0.347949	0.270019	1.10608	1.61822	1.85002	1.44209	1	0.848018	0.621299	0.337569	0.315063	1.32886	1.43875	1.88993	1.72479		1.02157
MD07G1024400	1	1.29905	1.39526	2.31575	3.22959	5.6093	5.27189	5.02741	3.43642	1	2.21896	3.92799	4.10127	5.86105	8.17339	5.33164	4.88354	4.01189		0.971383
MD04G1011700	1	1.20269	0.924457	0.800513	0.779066	0.991508	0.884578	0.969981	1.11568	1	1.12885	1.118	0.88711	1.01407	0.984789	0.832211	0.934398	1.1956		0.963316
MD12G1248800	1	0.868989	1.07709	1.1762	2.25987	3.31788	3.74676	3.8842	2.75336	1	1.15197	1.89676	1.86464	2.37434	2.93106	3.05252	3.45953	2.11434		0.890669
CK, control
TR, treatment
